# Supplementary material for: Transcriptome-wide identification of WRKY transcription factors and their expression profiles under different stress in Cynanchum thesioides
Source: PeerJ. 2022 Dec 2;10:e14436. doi: 10.7717/peerj.14436 (PMC9744163; doi:10.7717/peerj.14436)
Supplement: Supplemental Information 1 [file peerj-10-14436-s001.zip]

Archive with 10 entries (10 files):
- Raw data/Protein sequence of WRKYs in Cynanchum thesioides.xlsx
- Raw data/Raw data for the ABA stress.xlsx
- Raw data/Raw data for the cold stress.xlsx
- Raw data/Raw data for the different anther development stages.xlsx
- Raw data/Raw data for the different tissues.xlsx
- Raw data/Raw data for the ETH stress.xlsx
- Raw data/Raw data for the salt stress.xlsx
- Raw data/Table 1.xlsx
- Raw data/Table S1.xlsx
- Raw data/Table S2.xlsx
