# Supplementary material for: Transcriptome-wide identification of WRKY transcription factors and their expression profiles under different stress in Cynanchum thesioides
Source: PeerJ. 2022 Dec 2;10:e14436. doi: 10.7717/peerj.14436 (PMC9744163; doi:10.7717/peerj.14436)
Supplement: Supplemental Information 1 [file peerj-10-14436-s001.zip › Raw data/Protein sequence of WRKYs in Cynanchum thesioides.xlsx]

## Sheet: Sheet1
>CtWRKY1
MTKSEVDHLEDGYRWRKYGQKAVKNSPYPRSYYRCTTQKCQVKKRVERSFQDPSVVITTYEGTHNHHVPATLRGNVAAGMFPPSISLSTTMLNPTGVAGGGPVGFHQEFLMPHLYTNHGGAGGSSTGGSMYHQNLTPHQIQQQLLQFPDDYGLLQDMVPGGTMFLKPEP
>CtWRKY2
MAASSGSLERTTGNFSFSTSSFMSTSFTDLLASDDYPLSVSASTAAGSKGLADRIAERTGSGVPKFKSLPPPSLPISPPAVSPSSYFAIPPGLSPTELLDSPVLLSGSSILPSPTTGSFPVQAYDWKNNSGISQQDVKREVKNNYSDFSFQPQPLPASSYAGQIQQSSWNYEQPTKQEGNFSEKAAPVKSSDFNSLQSFSPEIASIQSNSGFQSENNHYNQSSSHTTMSERRRSEDGYNWRKYGQKQVKGSENPRSYYKCTYPNCPTKKKVERSVDGQITEIVYKGNHNHPKPQSSRRSSSSSSASSVVIQAYNSHNNDMGDHQSHGSTGTGQIDSVATPENSSISIGDDELEQSSQKTRSGEDFDEAEPDAKRWRREYENEGVSAPGSRTVREPRVVV…
>CtWRKY3
MSHLLQGSRDATALSMVTNCSGGDSSNEAKTSSFEFQFHTGLVAASRPMVHLVSSSMNQQHCKQPGQVQDEGIPQSLAHLSSVKHEKVILKELSMPANVNASSLGATGTVDSDVLNQRGNHPNIGVQASHYDNKETTSSITSDRSSDDGYNWRKYGQKLVKGSEFPRSYYKCTYPNCEVKKIFERSPDGQITEIVYKGSHDHPKPQPSRRFTPGALMSIQEEKIERDTGFTGQEDKPNVNVQSNGIESNNTPVPSPQQENDDGLDTTAAQCVNDEIDEDDPFLKRRKLDGAVDITPVVKPIREPRVVVQTVSEVDILDDGYRWRKYGQKVVRGNPNPRSYYKCTNAGCPVRKHVERASHDPKAVITTYEGKHNHDVPTARTNSHEMAGPPTMGAISRMR…
>CtWRKY4
MAVELMTMMAGGYRNDSFVSSQLEENNNTTTTATATAAAVQEAASGFESVEKFIRLLSRSQQQQKTTAAAAAATASSSCCSEKGEIMEMDCKVVADVAVNKFKKVISLLGRTRTGHARFRRGPVSLGTNSVLNKEVPENDTKVYSPTPIQQIPPPPPPPVVVDYHYYSSIANQSEKQISLERKDSMAKTISFSSYSSAVSHEHNQNQNQTQPSSSSVFQITNNISQVSSAGKPPLSSSSSFKRKCTSESGISGKCSASSGGRCHCSKKRKLRLKRVVRVPAISMKMADIPPDDYSWRKYGQKPIKGSPHPRGYYKCSSVRGCPARKHVERALDDPSMLIVTYEGEHNHSLSVAETNSSLILESS
>CtWRKY5
MADDWDLFAVVRSCTNSTATSTATATAVAPPPPIATSSISNPARVSRNRGDPFVNLLPPFQNDSVDPFYFPGVIDERDDHSFQGLEEIYKELYLDSAVPCPSGEFQNSHQQQQVQPRVLQPPPQPPQQQNQHSPINRRGILGSSFPSTNPHSLARPRRRKNQHAKVTHHMTQEELSTDSWAWRKYGQKPIKGSPYPRNYYRCSTSKSCSARKQVERSPTDPDIFVVSYSGEHTHPRPTHRSSLAGSTRSKLPTTKPPTNIASTLITTSSSPVSPTSFSPAAPIVIEEEEGDSEGNQENINRGDNDDNDNNNIEEDEEEEEEEEEEEDILIPNSFITDDILKGFEELNGGAGAGGGGNIVGGSDSVTDNSSACGLISPPWTPTTNFAAAGGGC
>CtWRKY6
MASPSPWLPQQQQQPHNRKRAIDELVRGRELAYTLQLAIMRSLADPSSSSLSASKHQDLVSKIIGSFRDTLSILHCSSESDEFDQIPMNPPPPPPVTVDSQYSSDARKSEDSSDSCKPLTATSKDRRGCYKRRKTSETWTKETSSLMDDGHAWRKYGQKAILHAQHPRNYFRCTHKFDQGCQATKQVQMIQENPPIHRTTYHGRHTCKNVLKQPQIILDTAATERDSSIFLSFDQSIKPTNSNRLNNDSFMAVFPVTKQDTKGDVHEGLLNVVASSSCDYFLSPPDVSLTGPLSSAGSDHGDVMSSGVYSCTASTHDDSLGMDLVVGSVDDFDDVLQFEF
>CtWRKY7
MGVTDVADSKSCAAQPPRPTITVPPRPTSFESLFVGGSIPGFSPGPMTLISSMFSPDSNSCSFSQLLAGAMASPVAKTSFLLPDNNSTENRTKEITPADTSDKGSGYKQHRPMGLMVAHSPLFLVPSGLSPSGLLNSPGFLSPLQSPFGMSHQQALAHVTAQAAFSQSFKQMQADYHQHSSSALTSAETLELTPSSVLLPAAETLQQNFPSQPQCLKMRSSEAPQSDKKPGAITLDKPADDGYNWRKYGQKLVKTREHPRSYYKCTYLNCPVKKKVERAPDGHITEITYKGQHNHELPQPNIRSKDGSNAGNPAMNSREMSGSKNQIQMEVLNEVETFNSNSSKNKVHNQFSSEHLPVNSGHDEIEDSAIVIDEENDDDEPNAKRRSNGVGAHVSAPSL…
>CtWRKY8
MAVELMPGFRNDSFTSKMEENAVQEAATAGLQSVEKLIRLLSQSQLQIYQDPSSKSSSSSSTTTSSTEYQAVADAAVNKFKKFISLLDRTRTGHARFRRGPVVTNQPQQQQPQQRQESPPQKTQKNRPLSPPLSQPATNLIHPMEEDKEKVKSSSRIYCPTPIQGLPPLPHNHHQLVKNAPMERKESSTTINFAAASPVNSFMSSLTGDTESLQPSMTSSGFQITNLSSHVSSAGKPPLSTSSFKRKCSSMDDSAVKCGISGASSGSRCHCPKKRKSRMKRVIRVPAISMKMADIPPDDYSWRKYGQKPIKGSPHPRGYYKCSSVRGCPARKHVERALDDPAMLIVTYEGEHNHSHSATETPAALVLESS
>CtWRKY9
MDKSLDDNNFLSLDLNSAPGIHTSGDSPNVEFEADLVDHGSKPSLKSDQSGNVVEELNRMKSENKRLSEMLFLVWENYSVLQNHMMDLMNSNGCSGSEDGDSFLLRKRKHSAEINSAITSGNIYADESPRTHKEIRTNISRVFVRTQPTDTSLLVKDGYHWRKYGQKVTKDNPSPRAYFKCSFAPNCQVKKKVQRSIGDPSILVATYEGEHNHPNPLQAEMLAATSPAGGTASCCKLMNSINEFSSSSSIDIPKVPPAAGGVFNRNIMGKYYLPKMETDDTVQQKLMVEQMAASLTRNSSFTAALVAAISGRLLSHDDDHDQAEKS
>CtWRKY10
MMTFHNLLLRELGFQLGHDVTHQLQMHDGCQWRKYGQKIAKGNPCPRAYYRCTVAPTCPVRKQVQRCADDMSILITTYEGNHNHPLPISATAMASTTSAAASMLLSGSSSSQSGLRTSNLTSSSTSFHGLNVSNTRSLYLPNSSFSSTSPPFPTITLDLTTTTPTTHLNMFSTSFNSTPRFPSTSLSFSTSQPTLIPTVWGNGNLNSYGNILPSYNKMSSARPLSQESSLHNKYQTFPQQALTETLTKAITSDPSFRTVIAAALSTVVGGAGSSSDPRAQANNKKTESLGKHMKISPSNPLTSNGKSV
>CtWRKY11
MADDWDLQAVVRGCTTTTASTSNNTTNTTTSTSAGGATTSTSTSGCGGDAYRSFGSFEPKQDGGNCLSFQDLFFEPRNIETTAASSSSCGGFQELHDLYKPFFPKSSPPVSPQSIPISPLSVLGGLQDLSQQQNQQQLQQKHHQQIFQQPKQHTLSIGGSRTSGASHNPSPRSKRRKNQMKRVCQVPAEALSSDMWSWRKYGQKPIKGSPYPRGYYRCSTSKGCLARKQVERNRSDPGMFIVTYTAEHNHPMPTHRNSLAGSTRQKPATTQTAGNSDDPNNKHASSSSSSPPVSPSASLSSPAPAPAIEKFELDSSKDEEIMEDEDDDINAPEMMMMPLEDDFFDGLDELTEKSAGDCFSDHFPQSMQFSWLSNNATTTAAGGG
>CtWRKY12
MGGFDDHVAIMGDWMPPSPSPRTLFSSMLGDDVGSRSISNPAIDNNSGFSFPGPEEYTAPRNPDYKNGSEAMTADQAARFSGMSEPKVNSRGGLLERMAARAGFNAPRLNTEHIRPADISQNQDIQSPFLTIPPGLSPTTLLDSPVFVSNSLVQPSPTTGKFPFVSSGSIRSSSMMTEFTDKIKDNFFGNMNSSSFAFRTTPESGPSVFFNTSSRVNPTILPQQSFPGIEVSVQSENPSSLERPKATTLNEQTDFTKTSAEMETGVSSNLPLEQRTFNNIGGGMENSPSLDEQPDEDTDQRGNGDPNIGGTPADDEYNWRKYGQKQVKGSEYPRSYYKCTHPNCPVKKKVERSQEGHITEIIYKGAHSHPKPLPNRRTTLGSSNAISDMQLENSEQAGT…
>CtWRKY13
MSLWLLWGCLVLILDILLKVSSSMNQQHCKQPGQVQDEGIPQSLAHLSSVKHEKVILKELSMPANVNASSLGATGTVDSDVLNQRGNHPNIGVQASHYDNKETTSSITSDRSSDDGYNWRKYGQKLVKGSEFPRSYYKCTYPNCEVKKIFERSPDGQITEIVYKGSHDHPKPQPSRRFTPGALMSIQEEKIERDTGFTGQEDKPNVNVQSNGIESNNTPVPSPQQENDDGLDTTAAQCVNDEIDEDDPFLKRRKLDGAVDITPVVKPIREPRVVVQTVSEVDILDDGYRWRKYGQKVVRGNPNPRSYYKCTNAGCPVRKHVERASHDPKAVITTYEGKHNHDVPTARTNSHEMAGPPTMGAISRMRPEENDPISLDLGVGRSYGAESRSNGQLNMLDSE…
>CtWRKY14
MAKFLMKREETALKTDQIKSFLPKLCENVSLDVQEEQNDDKIHPSRDNEDEVCHVKESRNMNQKLSSASSSCEIPVNQDSKRLKTRLDMLDQTEGADAGNNSIQVCEEKIPDGGRHDHAAAKTELPDGGVHAPATNGKLISEVQNHSPISNQEFVVEQRQSSDPGIQTQTASEMQIHESVNGSSQFSQVSLIPKIEQDGSNQGQSPEADIHASATFEGGTISATSDKASNSSLQCESTNPQASAFALQQETALTYSTRPEKTLYKLQPRRNPECARASQPEQASIFQKIDEKALDDGYNWRKYGQKLVKRKVFIRSYYKCTYSNCLAKKQVQRSYDGSRTDIKYIGKHEHPKPQISPPLSATSPPIEVKKLDIEVTAASEADGKPSVAYRGTSEGTEPP…
>CtWRKY15
MYDYGKEVTSSVTNDAEVPVEYELQTFEADKYKNKVCTSKVGDLRGKAHQTAPAPRQNEQESRDGPSSPESSPTSATQSNSSIQTPHVPKQRMSPAEDKNRSCVPDGLGQRQRQRQSLKPLSIVPVQRTPYPDGYNWRKYGQKQVKSPEGSRSYYRCTYSDCCAKKIECADKSNRVVEIVYRSSHNHDPPEKLNSARGNRVSPSILPVNENESSSHPVGSRNDANPSTSLKDPEQEGAPILDSTEQDSSGSEENPGNSSKQEPLDEHEPRKRLKKNVSSCSGAPLKTGKEQKYVVHEAGDVGISGDGYRWRKYGQKMVKGNPHPRNYYRCTSAGCPVRKHIEMAKDNTSAVIVTYKGTHDHNKPVPKKHHGPPSTSPASVNNTSQVTKSEPLQQDQVSA…
>CtWRKY16
MDCATSWEYKSLINELTQGMEKAKQLRVHLSSTSSDQEFLLQRILSSYEKALLILKWSGSSTGQSQQPTPPGSACGALESSISVDGSPRSEELNRNFRDQQDQNMNASKKRKTLPTWTEQVKVSSDNGLEGPSDDGYSWRKYGQKDILGAKYPRSYYRCTYRHIQNCWATKQVQRSDEDATVFEITYRGVHTCNLAGTSNSVASTASPEKQEVRHKNNCSSNYQLQQPNQMLMNLRANLRVNTGDSENKNSTSPFSFPSTLTYFEDENQYFPISTHVDENLMGTYSPSFISPATSESNYFSVSVCNMNSLGGTHNLQHSESDLTDLISATNSPIRGLDFSIDPAELDPNFNFTRSGFFT
>CtWRKY17
MLQKSSGDRQQEEYSTTSTTADQENNVVDSPLSDNEGYEVNVPSPKKRKGSRKRVISVPIGEGGDDGSRSKTEVYPPPDSWSWRKYGQKPIKGSPYPRGYYRCSSTKGCPARKQVERNRLEPTKILITYYCEHNHPLPTTTAKHHHTPAVSAAATSSTIPNAPEKFDEEFAIFSKQPELDSSSLARELGWFSDVGSIMLDSPMLVGPAWIDADVALMLPIGEEDQSLFGDLGELPECSVVFRRSTVAAGVVADSACCGSTA
>CtWRKY18
MEMMNPGDQTILICELKQGRELANQLKNQLDPITSRETCEALLQKIVSTYDNALSVLDLDCKPPSFKKIKTDHHHHHPNGFLFHSSPSLPTHTSKDQQDYKKRKTEPRWSEQVRVCSESGGTGLESPLLVDGHSWRKYGQKDILGAKFPRAYYRCTHRNTQGCLATKQVQRTDEDSSIIEVTYKGRHSCIQSSSSNSPVPKIVKEIPKPVFEDQPKPKKQYKDGLKVETEELMNITTTRREEIFPFYSFPYTPTTESENLETQFFSVTDLLEENDLMGCYSSPLSSDSNYCKIDDIIICSIMEKSESELTDATATPTSVTDSPFGDLEISFDPDFPLDTFGFS
>CtWRKY19
MEDEYAWRKYGQKEIQNSKFPRCYFRCTHMKDQGCKAKKQVQRIKQDPILYQITYFDLHTCKTNMLIRIPSTIIQETIMLDNPFNLEHSSSSCLLNFNNESKIHNIPSSSKKRSSDVIKLDTHSDVSDDDKNNNNNKSSSLLLEYSSTTTTSWLQELMTTSAGSREHPADAPPKAVTDEAAPASDVYSCSSNTSNFPSFDMHMEVGFSDLDSNLYDDFGSGDDFFTSAASLTV
