# Supplementary material for: Transcriptome-wide identification of WRKY transcription factors and their expression profiles under different stress in Cynanchum thesioides
Source: PeerJ. 2022 Dec 2;10:e14436. doi: 10.7717/peerj.14436 (PMC9744163; doi:10.7717/peerj.14436)
Supplement: Supplemental Information 1 [file peerj-10-14436-s001.zip › Raw data/Raw data for the ABA stress.xlsx]

## Sheet: Sheet1
Raw data for the ABA stress
Gene	0h			12h			24h
ACT7	13.2457	13.5478	13.2054	13.2687	13.2658	13.4875	13.1497	13.4187	13.8895
CtWRKY1	26.3514	26.8547	26.8145	29.1443	29.579	29.5912	20.5862	20.0439	19.7874
CtWRKY2	22.8478	23.2635	23.4581	22.8113	22.9102	22.8469	21.7442	21.0978	21.5623
CtWRKY3	27.8254	28.3024	28.362	23.2613	23.3838	23.1738	28.6709	28.2028	27.9925
CtWRKY4	23.6258	24.0016	24.2247	24.3133	24.6594	24.3357	23.8786	23.2495	23.1652
CtWRKY5	32.0421	32.5254	32.6524	31.9075	32.1574	31.9519	33.5291	32.8329	32.8602
CtWRKY6	25.8654	26.2547	26.3442	19.7951	19.9853	19.8149	20.6258	19.9702	19.8224
CtWRKY7	21.0268	21.5547	21.5698	20.5735	20.7501	20.6285	23.619	22.8146	22.3836
CtWRKY8	25.4451	25.9875	26.0039	23.0212	23.3122	23.0809	22.3766	21.7299	21.6327
CtWRKY9	23.3458	23.8024	23.874	24.1684	24.6098	25.5051	26.7479	26.4985	26.4229
CtWRKY10	31.5286	31.8506	32.171	33.1266	33.0543	33.3245	33.9409	32.3319	33.6148
CtWRKY11	25.5264	26.0278	26.2542	29.5193	29.4116	29.9276	30.7438	30.3874	30.274
CtWRKY12	28.0549	28.7154	28.6482	28.8432	29.0608	29.2276	30.1085	29.5373	28.9853
CtWRKY13	23.8547	24.3214	24.3821	29.7306	30.6165	30.5757	29.6931	30.4599	29.8086
CtWRKY14	33.0214	33.4321	33.5587	34.8006	33.425	33.6704	35.6419	34.8243	35.237
CtWRKY15	33.2487	33.6216	33.7408	34.0383	33.8184	33.9457	36.1513	36.2145	36.4258
CtWRKY16	23.3645	23.9854	23.9415	28.0528	27.9227	27.5355	27.8122	27.0876	27.837
CtWRKY17	32.0486	32.4781	32.658	28.7525	29.0655	28.9359	31.6193	30.9815	30.8863
CtWRKY18	18.2541	18.8654	18.8247	21.9359	22.0056	21.6152	24.6171	22.1963	22.3287
CtWRKY19	26.3214	26.7258	26.8254	30.9487	30.0459	30.6845	29.9952	29.1547	29.5698
