# Supplementary material for: Transcriptome-wide identification of WRKY transcription factors and their expression profiles under different stress in Cynanchum thesioides
Source: PeerJ. 2022 Dec 2;10:e14436. doi: 10.7717/peerj.14436 (PMC9744163; doi:10.7717/peerj.14436)
Supplement: Supplemental Information 1 [file peerj-10-14436-s001.zip › Raw data/Raw data for the cold stress.xlsx]

## Sheet: Sheet1
Raw data for the cold stress
Gene	0h			12h			24h
ACT7	13.5498	13.6558	13.5784	13.1284	13.0676	13.9305	13.5089	13.733	13.4442
CtWRKY1	26.1609	26.5811	26.5424	25.566	25.7862	25.7266	27.9568	27.5038	27.1165
CtWRKY2	23.0401	23.0546	22.9456	22.0066	22.3656	22.0462	20.9854	20.4121	21.0865
CtWRKY3	28.1645	28.1511	28.7939	33.1045	33.8911	33.1767	32.2536	32.932	33.0238
CtWRKY4	24.2029	24.8161	24.7684	25.185	25.5265	25.2467	21.9955	21.4503	21.0399
CtWRKY5	32.3538	32.7188	32.8087	31.4819	31.696	31.5467	31.027	30.4163	30.2475
CtWRKY6	26.1971	26.6811	26.8424	23.3723	23.509	23.3702	23.927	23.3404	23.1364
CtWRKY7	21.063	21.7035	21.6845	20.7263	20.835	20.7158	20.8198	20.1976	20.0156
CtWRKY8	25.5946	26.0486	26.1729	20.7587	20.935	20.7263	28.6676	27.8557	27.8125
CtWRKY9	23.0652	23.7382	23.6934	23.6274	23.9575	23.6591	23.949	23.4507	23.135
CtWRKY10	31.4036	31.9083	32.0465	31.3623	31.6747	31.4622	30.5876	29.814	30.3271
CtWRKY11	26.3166	26.7375	26.839	25.4428	25.5825	25.2666	26.855	26.2507	26.1093
CtWRKY12	28.3173	28.9353	28.906	27.4229	27.606	27.4386	29.7241	29.0079	28.8962
CtWRKY13	23.2639	23.8664	23.7813	24.114	24.3694	24.1233	26.4306	26.1944	25.8375
CtWRKY14	33.08	33.6401	33.7687	30.9302	31.0424	30.8778	33.9174	33.3168	33.1879
CtWRKY15	33.4689	33.8969	33.9876	34.0933	34.2424	34.1898	33.6719	33.1254	33.0248
CtWRKY16	23.1248	23.6008	23.7893	23.3937	23.4433	23.3703	24.9879	24.5414	24.2458
CtWRKY17	32.7854	33.3183	33.3694	34.3866	34.2474	34.0603	34.4548	34.0189	33.8694
CtWRKY18	18.0366	18.3861	18.4939	21.9828	21.7768	21.6778	23.5446	23.1031	23.4368
CtWRKY19	26.2403	26.9421	26.8497	31.0457	30.452	30.3906	32.2958	32.4481	33.0265
