# Supplementary material for: Transcriptome-wide identification of WRKY transcription factors and their expression profiles under different stress in Cynanchum thesioides
Source: PeerJ. 2022 Dec 2;10:e14436. doi: 10.7717/peerj.14436 (PMC9744163; doi:10.7717/peerj.14436)
Supplement: Supplemental Information 1 [file peerj-10-14436-s001.zip › Raw data/Raw data for the different anther development stages.xlsx]

## Sheet: Sheet1
Raw data for the different anther development stages
Gene	T1			T2			T3			T4
GAPDH	17.1069	17.7082	17.0429	17.6982	17.4582	17.5246	17.9854	17.6854	17.3596	17.2158	17.1178	17.1958
CtWRKY1	27.5583	27.5288	27.6022	26.9206	26.8561	27.0016	27.6303	28.1248	28.2822	30.3493	30.0901	30.8214
CtWRKY2	29.015	28.8861	28.9058	26.6542	26.5669	26.647	28.4108	28.4022	28.3362	29.1734	29.0036	29.2158
CtWRKY3	32.8581	32.9022	32.8014	33.0728	32.9317	32.8421	32.5852	32.5837	32.6443	32.8119	32.7973	32.6773
CtWRKY4	25.9196	25.881	25.7863	25.8746	25.948	25.904	26.5764	26.4491	26.429	25.2024	25.14	25.0479
CtWRKY5	29.6916	29.7791	29.6803	29.3578	29.4185	29.3277	29.6073	29.5835	29.4921	30.8125	30.9274	30.7017
CtWRKY6	26.8974	26.682	26.685	23.0022	22.9966	22.9358	30.8036	30.4484	30.166	24.5565	24.5105	24.5361
CtWRKY7	27.5045	27.276	27.4501	26.7831	26.5497	26.6968	30.6036	30.4484	30.766	21.8793	21.8425	21.7031
CtWRKY8	27.4243	27.5072	27.4501	25.045	25.0203	24.9593	28.338	28.405	28.6054	27.3055	27.2268	27.2546
CtWRKY9	27.3213	27.2409	27.3327	23.3103	23.1923	23.1671	26.9178	26.8723	27.0438	27.6178	27.6002	27.487
CtWRKY10	31.3852	31.4261	31.2548	31.0965	30.8995	30.8935	35.9813	34.9215	35.2782	32.9018	33.1602	33.0466
CtWRKY11	26.7919	26.549	26.5592	27.1009	26.8691	26.912	27.7025	27.4908	27.8254	25.2027	25.1341	25.169
CtWRKY12	29.495	29.3787	29.4954	23.5133	23.3526	23.3205	27.9488	27.9207	28.0437	28.9079	28.9884	28.9414			【
CtWRKY13	25.0883	25.223	25.0459	24.0592	23.9017	23.8882	26.7221	26.6515	26.9195	25.8831	25.7295	25.5674
CtWRKY14	33.789	33.6948	33.5907	33.6253	33.7386	33.8628	32.8065	32.5665	32.6082	37.4829	37.0482	37.9487
CtWRKY15	24.4993	24.3218	24.5258	21.9829	22.0459	22.0645	28.647	28.4464	28.2569	25.9498	25.6024	25.7769
CtWRKY16	23.8886	23.9109	23.7483	22.6246	22.6104	22.4846	23.1439	23.1808	23.2136	24.3612	24.1492	24.3479
CtWRKY17	34.5256	34.3528	34.3645	30.947	30.7952	30.8152	30.5302	30.3946	30.5026	33.703	33.4587	33.5784
CtWRKY18	18.6377	18.2887	18.4564	20.1508	20.1072	19.9536	23.1067	22.9636	22.5648	18.9993	19.0812	19.1789
CtWRKY19	30.2883	30.0407	30.1177	30.3016	30.1331	30.3999	32.2948	33.2762	33.126	30.0179	29.8759	29.9246
