# Supplementary material for: Transcriptome-wide identification of WRKY transcription factors and their expression profiles under different stress in Cynanchum thesioides
Source: PeerJ. 2022 Dec 2;10:e14436. doi: 10.7717/peerj.14436 (PMC9744163; doi:10.7717/peerj.14436)
Supplement: Supplemental Information 1 [file peerj-10-14436-s001.zip › Raw data/Raw data for the different tissues.xlsx]

## Sheet: Sheet1
Raw data for the different tissues
Gene	Root			Stem			Leaf			Flower			Fruit
GAPDH	17.2547	17.5214	17.5874	17.2698	17.3652	17.5874	17.6985	17.3658	17.2014	17.8525	17.4572	17.1852	18.4296	17.4258	17.5647
CtWRKY1	24.1968	24.355	23.4992	28.2521	27.9895	28.0205	29.4573	29.0497	29.6333	29.9496	30.338	30.0392	28.9614	29.0512	28.872
CtWRKY2	28.1235	27.7591	27.9854	29.3565	28.9887	29.074	28.2448	28.8886	28.0967	30.0608	30.7004	30.3998	28.3736	27.6255	28.5925
CtWRKY3	34.0711	34.2154	33.9864	34.9094	34.8231	34.341	25.5692	25.6861	25.1265	27.4822	26.9946	26.8831	26.4428	25.5288	25.8795
CtWRKY4	30.9911	31.0416	31.2309	29.592	31.1794	31.3404	30.8874	31.1538	30.672	29.5306	30.8768	30.1073	25.2081	24.9746	25.0964
CtWRKY5	33.2148	32.9128	33.0018	31.5034	31.1688	31.883	32.911	32.4767	32.0996	31.5034	31.9999	31.658	30.8519	30.6407	30.1649
CtWRKY6	33.8889	33.1254	33.5874	33.8865	33.8512	33.7726	32.803	31.8188	32.7139	33.0681	33.8353	33.4759	30.4251	30.1779	29.8146
CtWRKY7	30.0886	29.5883	30.6713	29.5371	30.3362	30.0318	30.5896	29.9171	30.1016	33.1358	33.1225	33.4017	22.8693	22.0524	22.0541
CtWRKY8	22.6648	22.4621	23.31	21.473	21.6995	21.5364	21.234	21.0852	21.6584	21.473	21.0003	21.7335	33.9916	33.8295	33.2457
CtWRKY9	24.3676	24.2223	24.2969	25.9845	25.7332	26.0657	23.4234	24.1328	24.2933	23.2309	23.0904	22.9174	25.3658	25.1699	25.2982
CtWRKY10	34.093	34.2734	34.6921	31.1554	31.4628	31.4414	30.3889	30.5745	30.2657	35.8541	34.0747	35.5546	30.9698	30.8943	30.4972
CtWRKY11	22.3406	21.9899	21.9964	20.5274	20.8972	20.2612	23.732	24.0342	24.047	21.0588	20.6034	21.165	30.0988	30.3046	30.6077
CtWRKY12	31.4359	31.5313	31.6278	29.4401	29.3322	30.0234	28.6463	29.2597	29.0032	29.9832	30.1152	29.2884	29.6716	29.0744	29.88
CtWRKY13	29.6809	29.9067	29.4173	28.1341	29.2922	28.5058	28.337	27.4977	27.4809	30.0777	30.1132	29.9875	28.4504	28.2978	28.167
CtWRKY14	34.9609	34.3029	34.1528	34.3403	34.4942	34.0214	33.0075	33.4667	33.2548	33.7757	34.1328	33.9875	34.657	33.0565	33.58
CtWRKY15	33.0238	32.9063	33.1024	33.713	33.8907	33.3012	35.3188	34.9875	35.0246	34.0747	34.4807	34.6215	33.9309	33.0548	33.0256
CtWRKY16	26.0294	26.8576	27.1048	25.3417	25.0649	25.5647	27.1021	26.7463	26.7371	26.148	26.0162	26.2092	26.2827	26.7207	27.7303
CtWRKY17	34.7376	34.1942	34.5498	31.5287	32.339	31.9081	30.5068	30.9332	31.0547	31.0765	31.2689	31.4578	33.9882	34.5333	34.2658
CtWRKY18	16.4037	17.1675	16.2138	17.2819	18.0026	17.3548	16.7225	16.1625	16.6329	17.2199	17.4465	17.6146	16.4723	17.6412	17.5743
CtWRKY19	34.8369	34.9264	35.5661	35.1103	35.2066	34.6174	24.3195	24.8625	24.0479	30.1075	30.1404	29.0117	29.2773	28.9971	29.1188
