# Supplementary material for: Transcriptome-wide identification of WRKY transcription factors and their expression profiles under different stress in Cynanchum thesioides
Source: PeerJ. 2022 Dec 2;10:e14436. doi: 10.7717/peerj.14436 (PMC9744163; doi:10.7717/peerj.14436)
Supplement: Supplemental Information 1 [file peerj-10-14436-s001.zip › Raw data/Raw data for the ETH stress.xlsx]

## Sheet: Sheet1
Raw data for the ETH stress
Gene	0h			12h			24h
ACT7	13.4789	13.2658	13.2547	13.1187	13.6394	13.0013	13.0346	13.1244	13.5547
CtWRKY1	26.1114	26.7122	26.6547	20.729	20.8829	20.6929	17.9037	17.2806	17.0569
CtWRKY2	23.4224	23.7547	23.9421	25.1996	25.2618	25.6953	24.9909	24.8684	25.1282
CtWRKY3	28.2945	28.8147	28.7674	26.4097	26.4714	26.2573	27.9369	27.2533	27.1573
CtWRKY4	24.2214	24.6582	24.8205	25.0505	25.2045	24.9907	24.5937	24.0047	23.8807
CtWRKY5	32.2045	32.6542	32.6054	30.8404	31.1617	30.9874	31.9157	31.4357	31.241
CtWRKY6	26.3547	26.0355	26.4111	24.263	24.5127	24.2962	25.9207	25.3213	25.1995
CtWRKY7	25.2477	25.8024	25.8651	29.2408	30.0808	30.1202	30.3135	29.6401	29.8472
CtWRKY8	24.8471	25.2213	25.3214	22.918	23.0486	22.893	22.2105	21.6536	21.4964
CtWRKY9	23.3451	23.7261	23.8145	26.9134	27.047	27.5901	24.2574	23.7875	23.4864
CtWRKY10	31.5874	31.9897	32.0893	31.5271	31.669	31.6012	30.5904	29.6438	30.2011
CtWRKY11	26.3582	26.8584	26.9781	25.6435	25.852	25.5159	25.8975	25.2992	25.0955
CtWRKY12	28.5471	28.6354	28.6547	26.2669	26.6171	26.3859	27.7592	27.0995	26.8402
CtWRKY13	23.1584	23.6586	23.9147	20.5081	20.6273	20.4477	22.226	21.4917	21.3647
CtWRKY14	33.0145	33.5479	33.4205	33.7611	33.8603	33.7184	32.8123	32.2257	31.9724
CtWRKY15	33.1472	33.6584	33.7558	30.3345	30.6752	30.5023	34.0845	33.587	33.4647
CtWRKY16	23.2025	23.6341	23.8564	20.8316	21.1261	21.0097	20.8708	20.2652	20.1103
CtWRKY17	32.2548	32.8184	32.863	30.9732	31.1467	31.0547	29.2002	28.5885	28.508
CtWRKY18	18.1246	18.5152	18.6264	22.5346	23.0134	22.9706	22.4139	23.1562	23.1383
CtWRKY19	25.8587	26.4254	26.3258	29.8371	29.2215	29.5246	29.0338	29.8371	29.9614
