# Supplementary material for: Transcriptome-wide identification of WRKY transcription factors and their expression profiles under different stress in Cynanchum thesioides
Source: PeerJ. 2022 Dec 2;10:e14436. doi: 10.7717/peerj.14436 (PMC9744163; doi:10.7717/peerj.14436)
Supplement: Supplemental Information 1 [file peerj-10-14436-s001.zip › Raw data/Raw data for the salt stress.xlsx]

## Sheet: Sheet1
Raw data for the salt stress
Gene	0h			12h			24h
ACT7	13.5498	13.6558	13.5784	13.1284	13.0676	13.9305	13.0089	13.733	13.4442
CtWRKY1	26.4215	26.8351	26.9145	22.6993	22.8609	22.745	23.7768	23.262	23.0521
CtWRKY2	22.7412	23.2547	23.4023	24.4199	24.5572	24.3884	25.5479	26.0127	26.2126
CtWRKY3	28.0125	28.5794	28.6325	32.5957	32.8858	32.4001	27.8227	27.379	27.1612
CtWRKY4	23.8254	24.3562	24.5458	25.2626	25.0375	25.0697	25.5198	25.0371	25.1166
CtWRKY5	31.6214	32.2056	32.1452	31.8863	32.0303	31.9927	31.9875	31.5463	31.1744
CtWRKY6	26.2314	26.6223	26.8542	23.6364	23.8635	23.634	26.8169	26.0684	25.9091
CtWRKY7	29.3254	29.8658	30.0245	31.3911	31.6269	30.7717	30.8148	30.3957	30.3541
CtWRKY8	24.8202	25.362	25.5422	23.5934	23.8155	23.6879	23.5998	23.0721	22.8898
CtWRKY9	22.7105	23.2033	23.3781	27.0226	27.1216	27.8865	23.0009	22.4298	22.2788
CtWRKY10	31.5716	31.998	32.1983	33.335	33.3366	33.1804	32.2936	31.4977	31.8599
CtWRKY11	25.8241	26.324	26.4235	26.3674	26.5472	26.2518	28.6605	28.1741	27.7835
CtWRKY12	28.412	28.8745	28.9482	27.59	27.7815	27.6803	29.8977	29.313	29.46
CtWRKY13	23.2647	23.6821	23.7233	21.6241	21.8326	21.7685	22.8544	22.1833	22.0803
CtWRKY14	33.2451	33.6982	33.7547	31.4843	31.808	31.5303	34.8809	34.5041	34.0528
CtWRKY15	32.6158	33.0231	33.2005	31.9764	32.0904	31.923	33.3703	32.69	32.498
CtWRKY16	23.0524	23.5621	23.6214	20.551	20.7567	20.4673	22.3296	21.7236	21.4705
CtWRKY17	32.0125	32.5214	32.6922	30.5268	30.6432	30.4871	30.992	30.4156	30.0871
CtWRKY18	17.8246	18.4278	18.3654	22.3547	22.8801	22.1417	23.255	23.4984	22.9417
CtWRKY19	26.3547	26.8245	26.8654	32.1676	32.6992	32.4751	28.7409	28.7039	28.3533
