# Supplementary material for: Transcriptome-wide identification of WRKY transcription factors and their expression profiles under different stress in Cynanchum thesioides
Source: PeerJ. 2022 Dec 2;10:e14436. doi: 10.7717/peerj.14436 (PMC9744163; doi:10.7717/peerj.14436)
Supplement: Supplemental Information 1 [file peerj-10-14436-s001.zip › Raw data/Table 1.xlsx]

## Sheet: Sheet1
Gene ID	Gene	ORF(aa)	PI	MW (kDa)	WRKY Domain	Zinc-finger type	Subcellular Localization	Clusters
BMK_Unigene_015293	CtWRKY1	172	8.87	18.7522	WRKYGQK	C2H2	Nucleus	GroupII-b
BMK_Unigene_016135	CtWRKY2	432	6.68	47.3074	WRKYGQK/WRKYGQK	C2H2	Nucleus	GroupI
BMK_Unigene_033686	CtWRKY3	503	6.33	54.873	WRKYGQK/WRKYGQK	C2H2	Nucleus	GroupI
BMK_Unigene_034217	CtWRKY4	364	9.41	39.5826	WRKYGQK	C2H2	Nucleus	GroupII-d
BMK_Unigene_093634	CtWRKY5	392	4.81	42.6984	WRKYGQK	C2H2	Nucleus	GroupII-e
BMK_Unigene_139370	CtWRKY6	340	6.1	37.8301	WRKYGQK	C2HC	Nucleus	GroupIII
BMK_Unigene_140777	CtWRKY7	533	8.83	58.3833	WRKYGQK/WRKYGQK	C2H2	Nucleus	GroupI
BMK_Unigene_141975	CtWRKY8	370	9.67	40.6369	WRKYGQK	C2H2	Nucleus	GroupII-d
BMK_Unigene_142518	CtWRKY9	326	6.07	35.9827	WRKYGQK	C2H2	Nucleus	GroupII-a
BMK_Unigene_144375	CtWRKY10	308	9.71	33.1913	WRKYGQK	C2H2	Nucleus	GroupII-b
Cluster-6587.14962.p1	CtWRKY11	384	5.81	41.6316	WRKYGQK	C2H2	Nucleus	GroupII-e
Cluster-6587.21502.p1	CtWRKY12	566	5.05	61.8516	WRKYGQK/WRKYGQK	C2H2	Nucleus	GroupI
Cluster-6587.26338.p1	CtWRKY13	470	6.33	51.6027	WRKYGQK/WRKYGQK	C2H2	Nucleus	GroupI
Cluster-6587.27607.p1	CtWRKY14	569	6.34	62.9998	WRKYGQK/WRKYGQK	C2H2	Nucleus	GroupI
Cluster-6587.30041.p1	CtWRKY15	440	8.79	48.4745	WRKYGQK/WRKYGQK	C2H2	Nucleus	GroupI
Cluster-6587.47842.p1	CtWRKY16	359	5.58	40.2562	WRKYGQK	C2HC	Nucleus	GroupIII
Cluster-6587.48940.p1	CtWRKY17	261	5.48	28.5028	WRKYGQK	C2H2	Nucleus	GroupII-e
Cluster-6587.66182.p1	CtWRKY18	343	5.3	38.9306	WRKYGQK	C2HC	Nucleus	GroupIII
Cluster-6587.79872.p1	CtWRKY19	233	5.21	26.3221	WRKYGQK	C2HC	Nucleus	GroupIII
