# Supplementary material for: Transcriptome-wide identification of WRKY transcription factors and their expression profiles under different stress in Cynanchum thesioides
Source: PeerJ. 2022 Dec 2;10:e14436. doi: 10.7717/peerj.14436 (PMC9744163; doi:10.7717/peerj.14436)
Supplement: Supplemental Information 1 [file peerj-10-14436-s001.zip › Raw data/Table S1.xlsx]

## Sheet: Sheet1
List of primers used in qRT-PCR
Gene name	Forward primer (5'-3')	Reverse primer(5'-3')
CtWRKY1	CGCCTAACTCTTCAATATCCTCTTCC	GCTGTCTTTCCTTCTTCTCTCCTTTC
CtWRKY2	TTCTTCCCAACCACTCTTCTCTCTTC	TTCCCTGTCGTCCTCTCTAAACTACC
CtWRKY3	AATAACAACATACGAGGGAAAACAC	TGAACTACCATTCTACCAGGAGCAG
CtWRKY4	GACGAGGCAGATGCTACAAGACTA	AAGAAAGAAGGGAAAGAGAAAGGG
CtWRKY5	TGCCCACCTTCTCTTTTTTACACC	AATCGTCAGCCATTTTTCCTCTTT
CtWRKY6	ACAACAGCAACAACCGCATAACC	CTCGTCGGACTCAGAGGAACAAT
CtWRKY7	TGGGTATTGTTTCTAGATGTTGG	ACGGAGGAGTAATGGGGTTGGTG
CtWRKY8	ACACGGACTGGTCACGCTCG	GTGGACTTAAGGGCCGGTTTTTC
CtWRKY9	CTCTAGATCTCAACTCTGCTCCTGG	GACTTCATCCGATTCAACTCCTC
CtWRKY10	TGGATGTCAATGGAGGAAATATG	AGGATGTGCTGCTGCTGGTTAG
CtWRKY11	TTCTGTTCTTTTGTCTCTCTGTGGG	TGGAAGTGGTGGTGTTTGTAGTATTA
CtWRKY12	TTATAGTTTTAATGCACTGCCCTG	ACTCTTTCAATATCACCTTCTCGT
CtWRKY13	AGACTGAAGGTGCTGATGCTGG	TGATTGGATATTGGTGAGTGGTT
CtWRKY14	TTGGGGGTTATTTTTCTTTTGGT	TTCTTGCTCATTCTGTCTCGGTG
CtWRKY15	TGAACTACCATTCTACCAGGAGCAG	AATAACAACATACGAGGGAAAACAC
CtWRKY16	GGGTTCATCACATTTGTTCCTTCC	GCTGCTTAGCTTTCTCCATTCCTT
CtWRKY17	ATTCTTGGATTTTGGATTTCTTTTG	GGTGGGTATACTTCTGTTTTGCTTC
CtWRKY18	AAAGCCAAAAAAACAGTACAAGGATG	CTCAAGGAGGTCAGTAACAGAAAAGA
CtWRKY19	AAGTGCAAAGAATTAAGCAAGATCC	TTTTTGATTCGTTGTTGAAATTGAG
ACT7	AATGAGAGGTTCCGTTGCCC	GTTGAACCACCACTGAGCAC
CYP	AGAGCATGAGCATTAGCCCC	ACTCCTGCTCCGCTCTGATA
EF2	ATTGCTGGTGCTGGTGAACT	TCACGGAAAGACACGACTGG
GAPDH	GATAAGGCCGCTGCTCACTT	AGACCCTCAACAATGCCGAA
