# Supplementary material for: Transcriptome-wide identification of WRKY transcription factors and their expression profiles under different stress in Cynanchum thesioides
Source: PeerJ. 2022 Dec 2;10:e14436. doi: 10.7717/peerj.14436 (PMC9744163; doi:10.7717/peerj.14436)
Supplement: Supplemental Information 1 [file peerj-10-14436-s001.zip › Raw data/Table S2.xlsx]

## Sheet: Sheet1
Raw data for the ABA stress
Gene	0h			12h			24h
ACT7	13.2457	13.5478	13.2054	13.2687	13.2658	13.4875	13.1497	13.4187	13.8895
CYP	28.9563	28.1456	28.542	29.095	28.1468	28.6578	27.7983	28.0087	27.411
EF2	15.2698	15.2587	15.0025	15.0687	15.8373	14.7121	16.076	15.4581	15.6815
GAPDH	17.4784	17.5985	17.3265	17.1584	17.5694	17.215	17.8559	17.2799	17.7195
Raw data for the ETH stress
Gene	0h			12h			24h
ACT7	13.4789	13.2658	13.2547	13.1187	13.6394	13.0013	13.0346	13.1244	13.5547
CYP	28.4785	28.1475	28.5462	28.6854	27.9684	28.364	29.5842	27.6658	28.3336
EF2	15.2547	14.3658	15.638	15.5841	15.7195	14.1076	14.3698	15.0214	14.8792
GAPDH	17.5247	17.0254	17.6235	17.3698	17.8203	17.6648	17.1178	18.5262	18.4742
Raw data for the Cold stress
Gene	0h			12h			24h
ACT7	13.5498	13.6558	13.5784	13.1284	13.0676	13.9305	13.5089	13.733	13.4442
CYP	28.4875	27.588	27.514	28.6574	27.3614	28.0654	27.8641	28.3698	28.1587
EF2	15.9874	14.0598	15.4778	15.3784	15.3587	15.3383	15.2317	15.5407	15.0409
GAPDH	17.2558	17.2547	17.2185	17.6942	17.8254	17.6589	17.0142	18.1069	18.1173
Raw data for the Salt stress
Gene	0h			12h			24h
ACT7	13.5498	13.6558	13.5784	13.1284	13.0676	13.9305	13.0089	13.733	13.4442
CYP	28.4875	27.588	27.514	28.6574	27.3614	28.0654	27.8641	28.3698	28.1587
EF2	15.9874	14.0598	15.4778	15.3784	15.3587	15.3383	15.2317	16.5407	15.0409
GAPDH	17.2558	17.2547	18.2185	18.6942	17.8254	17.6589	17.0142	17.1069	18.1173
Raw data for the different anther development stages
Gene	T1			T2			T3			T4
ACT7	13.2723	13.5963	13.036	13.5784	14.6587	13.2547	13.5784	13.6987	13.5444	14.2015	14.6982	15.2487
CYP	29.5152	29.4615	29.7948	28.1547	28.659	28.4612	28.6945	27.8459	27.6321	28.3694	29.6475	28.1125
EF2	15.5816	16.0712	15.6778	15.3698	15.4782	15.5874	15.2847	15.3689	15.4879	15.3647	15.2478	14.6589
GAPDH	17.1069	17.7082	17.0429	17.6982	17.4582	17.5246	17.9854	17.6854	17.3596	17.2158	17.1178	17.1958
Raw data for the different tissues
Gene	Root			Stem			Leaf			Flower			Fruit
ACT7	13.3258	14.5984	13.2564	13.2698	13.3547	13.6859	14.2514	15.2578	14.2415	13.2102	13.3698	13.2014	13.0021	13.3251	13.2058
CYP	28.0058	27.0214	27.5873	29.3254	29.1025	29.6258	28.3214	29.8745	28.2332	29.7948	28.1547	28.659	28.4612	29.7948	28.1547
EF2	15.3698	15.9584	15.2012	14.3584	14.6952	14.3636	15.4786	15.7428	14.3857	15.7687	15.3385	15.2478	15.4578	15.6587	15.6985
GAPDH	17.2547	17.5214	17.5874	17.2698	17.3652	17.5874	17.6985	17.3658	17.2014	17.8525	17.4572	17.1852	18.4296	17.4258	17.5647
